# Supplementary material for: Comparative Proteomics Analysis of the Root Apoplasts of Rice Seedlings in Response to Hydrogen Peroxide
Source: PLoS One. 2011 Feb 10;6(2):e16723. doi: 10.1371/journal.pone.0016723 (PMC3037377; doi:10.1371/journal.pone.0016723)
Supplement: Table S3 — Redundancy of differentially displayed protein spots identified by PMF or MS/MS. (XLS) [file pone.0016723.s006.xls]

## Sheet: PMF
Table S3(1): 23 protein spots identified by PMF with mutliple members of a protein family
Spots No.	Accession	Score	Protein name (species)
1	gi|14164501	68	Putative α-L-arabinofuranosidase/β-D-xylosidase isoenzyme ARA-I [Oryza sativa Japonica Group]
	gi|115436096	68	Os01g0296700 protein[Oryza sativa (japonica cultivar-group)]
2	gi|115460876	171	α-L-arabinofuranosidase/β-D-xylosidase isoenzyme ARA-I [Oryza sativa (japonica cultivar-group)]
	gi|32488698	154	OSJNBb0003B01.27[Oryza sativa (japonica cultivar-group)]
3	gi|115460876	140	α-L-arabinofuranosidase/β-D-xylosidase isoenzyme ARA-I [Oryza sativa (japonica cultivar-group)]
	gi|32488698	124	OSJNBb0003B01.27 GH3[Oryza sativa (japonica cultivar-group)]
4	gi|115487150	108	α-L-arabinofuranosidase C-terminus family protein [Oryza sativa (indica cultivar-group)]
	gi|115483997	103	Arabinoxylan arabinofuranohydrolase isoenzyme AXAH-II[Oryza sativa (japonica cultivar-group)]
	gi|108862133	66	Alpha-L-arabinofuranosidase C-terminus family protein, expressed [Oryza sativa (japonica cultivar-group)]
5	gi|115440691	105	Putative phosphoglycerate mutase[Oryza sativa (japonica cultivar-group)]
	gi|125572433	74	Phosphoglyceromutase[Oryza sativa (japonica cultivar-group)]
6	gi|115480571	201	UDP-glucose pyrophosphorylase[Oryza sativa (japonica cultivar-group)]
	gi|88866516	201	UDP-glucose pyrophosphorylase[Oryza sativa (japonica cultivar-group)]
	gi|114848914	201	UDP-glucose pyrophosphorylase [Oryza sativa (indica cultivar-group)]
7	gi|90110845	250	Enolase
	gi|110288667	243	Putative enolase[Oryza sativa (japonica cultivar-group)]
	gi|115481260	236	2-phosphoglycerate dehydratase [Oryza sativa (japonica cultivar-group)]
	gi|110288669	229	Putative enolase[Oryza sativa (japonica cultivar-group)]
	gi|22655764	224	Putative enolase[Oryza sativa (japonica cultivar-group)]
	gi|110288668	223	Putative enolase[Oryza sativa (japonica cultivar-group)]
	gi|115451911	141	Enolase[Oryza sativa (japonica cultivar-group)]
	gi|115466256	82	Enolase[Oryza sativa (japonica cultivar-group)]
10	gi|115481260	224	2-phosphoglycerate dehydratase
	gi|90110845	224	Enolase
	gi|780372	224	2-phospho-D-glycerate hydrolase[Oryza sativa (japonica cultivar-group)]
	gi|110288669	218	Putative enolase[Oryza sativa (japonica cultivar-group)]
	gi|110288667	218	Putative enolase[Oryza sativa (japonica cultivar-group)]
	gi|22655764	199	Putative enolase[Oryza sativa (japonica cultivar-group)]
	gi|110288668	198	Putative enolase[Oryza sativa (japonica cultivar-group)]
	gi|115466256	69	Enolase[Oryza sativa (japonica cultivar-group)]
	gi|149391437	68	Enolase [Oryza sativa (indica cultivar-group)]
12	gi|115474081	158	Putative а-galactosidase[Oryza sativa (japonica cultivar-group)]
	gi|125601522	128	а-galactosidas [Oryza sativa (japonica cultivar-group)]
13	gi|115474081	136	Putative а-galactosidase[Oryza sativa (japonica cultivar-group)]
	gi|125601522	106	а-galactosidas [Oryza sativa (japonica cultivar-group)]
	gi|125559613	105	hypothetical protein OsI_026381 [Oryza sativa (indica cultivar-group)]
15	gi|125592993	104	Reversibly glycosylated polypeptide[Oryza sativa (indica cultivar-group)]
	gi|3646373	96	RGP1 protein[Oryza sativa (japonica cultivar-group)]
16	gi|4884530	66	β-1,3-glucanase [Oryza sativa ]
	gi|115439545	66	β-1,3-glucanase precursor[Oryza sativa (japonica cultivar-group)]
17	gi|4884530	108	β-1,3-glucanase [Oryza sativa ]
	gi|115439545	107	β-1,3-glucanase precursor[Oryza sativa (japonica cultivar-group)]
	gi|165906283	87	glucanase I [Oryza sativa Indica Group]
	gi|2623813	73	glucanase[Oryza sativa]
18	gi|4884530	79	β-1,3-glucanase[Oryza sativa ]
	gi|115439545	78	β-1,3-glucanase precursor[Oryza sativa (japonica cultivar-group)]
26	gi|20286	76	Peroxidase OsPrx111[Oryza sativa (japonica cultivar-group)]
	gi|115474059	76	Peroxidase[Oryza sativa (japonica cultivar-group)]
	gi|2429286	76	Peroxidase [Oryza sativa]
27	gi|20286	67	Peroxidase OsPrx111[Oryza sativa (japonica cultivar-group)]
	gi|115474059	67	Peroxidase[Oryza sativa (japonica cultivar-group)]
	gi|2429286	67	Peroxidase[Oryza sativa]
29	gi|115474061	95	Peroxidase OsPrx112 [Oryza sativa (japonica cultivar-group)]
	gi|125601504	95	Peroxidase 2 precusor
37	gi|115482534	126	Malate dehydrogenase[Oryza sativa (japonica cultivar-group)]
	gi|110289264	104	Malate dehydrogenase[Oryza sativa (japonica cultivar-group)]
39	gi|115470967	160	Methylmalonate semi-aldehyde dehydrogenase[Oryza sativa (japonica cultivar-group)]
	gi|2895866	91	Methylmalonate semi-aldehyde dehydrogenase[Oryza sativa]
45	gi|78708933	62	Arm repeat protein[Oryza sativa (japonica cultivar-group)]
	gi|22122914	61	Putative arm repeat contaiming protein[Oryza sativa (japonica cultivar-group)]
46	gi|125528593	168	Pectinesterase[Oryza sativa (indica cultivar-group)]
	gi|115441425	143	Pectinesterase family protein[Oryza sativa (japonica cultivar-group)]
48	gi|125532825	87	Chitinase[Oryza sativa (indica cultivar-group)]
	gi|115483206	75	Glycoside hydrolase family 19 chitinase[Oryza sativa (japonica cultivar-group)]
51	gi|115447399	70	Putative adenosine kinase[Oryza sativa (japonica cultivar-group)]
	gi|29367547	68	Adenosine kinase-like protein[Oryza sativa (japonica cultivar-group)]

## Sheet: MS-MS
Table S3(2): 15 protein spots identified by MS/MS with mutliple members of a protein family
Spots No.	Accession	Score	Protein name (species)
8	gi|90110845	107	Enolase
	gi|22655784	95	Putative enolase[Oryza sativa (japonica cultivar-group)]
	gi|115466256	61	Enolase[Oryza sativa (japonica cultivar-group)]
9	gi|780372	141	2-phospho-D-glycerate hydrolase[Oryza sativa (japonica cultivar-group)]
	gi|90110845	141	Enolase
	gi|22655764	134	Putative enolase [Oryza sativa (japonica cultivar-group)]
	gi|115466256	80	Enolase[Oryza sativa (japonica cultivar-group)]
19	gi|4884530	98	β-1,3-glucanase [Oryza sativa]
	gi|115439545	98	β-1,3-glucanase precursor[Oryza sativa (japonica cultivar-group)]
20	gi|4884530	192	β-1,3-glucanase [Oryza sativa]
	gi|115439545	192	β-1,3-glucanase precursor[Oryza sativa (japonica cultivar-group)]
	gi|2623813	113	Glucanase[Oryza sativa]
21	gi|4884530	95	β-1,3-glucanase [Oryza sativa]
	gi|115439545	95	β-1,3-glucanase precursor[Oryza sativa (japonica cultivar-group)]
23	gi|115472569	97	Putative β-1,3-glucanase[Oryza sativa (japonica cultivar-group)]
	gi|115472559	60	β-1,3-glucanase precursor[Oryza sativa (japonica cultivar-group)]
25	gi|115463555	145	β-1,3;1,4-glucanase precursor [Oryza sativa (japonica cultivar-group)]
	gi|13249140	145	Glucanase [Oryza sativa]
	gi|54660739	141	Endo-1,3;1,4-β-glucanase [Oryza sativa (japonica cultivar-group)]
	gi|115475495	74	Os08g0242900 [Oryza sativa (japonica cultivar-group)]
	gi|17483758	70	Endo-1,3-beta-glucanase [Oryza sativa]
	gi|115442213	70	Glucan endo-1,3-β-glucosidase GV [Oryza sativa (japonica cultivar-group)
28	gi|20286	112	Peroxidase OsPrx111 [Oryza sativa (japonica cultivar-group)]
	gi|115474059	112	Peroxidase [Oryza sativa (japonica cultivar-group)]
	gi|2429286	112	Peroxidase [Oryza sativa]
	gi|55701089	112	Class III peroxidase 111 precursor [Oryza sativa (japonica cultivar-group)]
	gi|2429288	91	Peroxidase [Oryza sativa]
	gi|55701087	76	Class III peroxidase 110 precursor [Oryza sativa (japonica cultivar-group)]
	gi|115474057	76	Peroxidase [Oryza sativa (japonica cultivar-group)]
30	gi|115474061	250	Peroxidase OsPrx112 [Oryza sativa (japonica cultivar-group)]
	gi|2429292	250	Peroxidase [Oryza sativa]
	gi|20286	171	Peroxidase OsPrx111 [Oryza sativa (japonica cultivar-group)]
	gi|115474059	171	Peroxidase[Oryza sativa (japonica cultivar-group)]
	gi|2429286	171	Peroxidase[Oryza sativa]
31	gi|115474061	244	Peroxidase OsPrx112 [Oryza sativa (japonica cultivar-group)]
	gi|2429292	244	Peroxidase [Oryza sativa]
	gi|20286	133	Peroxidase OsPrx111[Oryza sativa (japonica cultivar-group)]
	gi|115474059	133	Peroxidase[Oryza sativa (japonica cultivar-group)]
	gi|2429286	133	Peroxidase[Oryza sativa]
	gi|55701089	133	Class III peroxidase 111 precursor [Oryza sativa (japonica cultivar-group)]
	gi|115474063	71	Peroxidase [Oryza sativa (japonica cultivar-group)]
32	gi|115442407	105	Peroxidase OsPrx22 [Oryza sativa (japonica cultivar-group)]
	gi|55700907	87	Class III peroxidase 20 precursor [Oryza sativa (japonica cultivar-group)]
	gi|115442403	87	Peroxidase 12 precursor[Oryza sativa (japonica cultivar-group)]
36	gi|55701009	66	Peroxidase OsPrx71 precursor[Oryza sativa (japonica cultivar-group)]
	gi|115461949	65	Class III peroxidase 71 precursor[Oryza sativa (japonica cultivar-group)]
41	gi|115484585	146	Putative protein disulfide isomerase[Oryza sativa (japonica cultivar-group)]
	gi|7209794	86	Protein disulfide isomerase[Oryza sativa]
49	gi|27462188	63	Chitinase [Oryza sativa]
	gi|115482024	52	Class III chitinase RCB4 [Oryza sativa (japonica cultivar-group)]
50	gi|2340043	85	Chitinase[Oryza sativa]
	gi|2109455	85	Chitinase[Oryza sativa
	gi|3370780	85	Chitinase[Oryza sativa]
	gi|115483206	85	Chitinase [Oryza sativa (japonica cultivar-group)]
	gi|17028126	85	Chitinase [Oryza sativa (indica cultivar-group)]
	gi|2335199	85	Chitinase [Oryza sativa ]
